# Supplementary material for: Longitudinal change of gut microbiota in hypertensive disorders in pregnancy: a nested case–control and Mendelian randomization study
Source: Sci Rep. 2023 Oct 9;13:16986. doi: 10.1038/s41598-023-43780-w (PMC10562506; doi:10.1038/s41598-023-43780-w)
Supplement: Supplementary file 2 — Supplementary Tables. [file 41598_2023_43780_MOESM2_ESM.xlsx]

## Sheet: Tables of contents
	Supplementary Tables 1-6
	Longitudinal Change of Gut Microbiota in Hypertensive Disorders in Pregnancy: A Nested Case-Control and Mendelian Randomization Study
	Xinrui Wu1,2, Qi Li3, Jiawang Cai1, Houxiang Huang1, Shujuan Ma4+,
	Hongzhuan Tan2+
Contents	Description
Table S1	Alpha diversity of gut microbiota in different groups.
Table S2	Differential microbial taxa analysis between different groups during the pregnancy.
Table S3	Trend analysis of differential GM in the eary, middle, and late trimesters.
Table S4	6 GM-HDP(PE/GH) SNP pairs for genetic association by MR analysis
Table S5	Reverse MR analysis from PE to the genus Methanobrevibacter using different methods.
Table S6	Detailed information for genome-wide association studies involved in the present Mendelian randomization study.

## Sheet: Table S1
Supplementary Table 1. Alpha diversity of gut microbiota in different groups.
Alpha diversity	Control	Cases
		GH	PE
Early trimester (n = 73)
Shannon	2.85 (±0.09)	2.81 (±0.08)	2.99 (±0.08)
Chao 1	104.9 3 (±5.54)	97.70 (±2.95)	93.94 (±5.78)
Middle trimester (n = 65)
Shannon	2.91 (±0.07)	2.74 (±0.11)	3.01 (±0.07)
Chao 1	104.37 (±4.46)	104.92 (±6.36)	109.36 (±5.26)
Late trimester (n = 59)
Shannon	2.96 (±0.06)	2.90 (±0.10)	2.83 (±0.08)
Chao 1	102.14 (±3.63)	108.95 (±9.65)	98.29 (±3.55)

## Sheet: Table S2
Supplementary Table 2. Differential microbial taxa analysis between different groups during the pregnancy.
Trimester of pregnancy	Differential microbial taxa	Relative abundance of group 1(average)	Relative abundance of group 2(average)	LDA score	P value
	GH (group 1) vs Control (group 2)
Early	Thermomonas	0.00447	0.0165	3.03	0.002
Early	Xanthomonas	0.000769	0.0105	2.94	<0.001
Early	Polycyclovorans	0.00918	0.00105	2.86	<0.001
Early	Pelomonas	0.0121	0.00673	2.68	0.032
Early	Methanobrevibacter	0.00198	0.00333	2.23	0.047
	PE (goup 1) vs Control (group 2)
Early	Xanthomonas	0.000727	0.0105	2.8	0.001
Early	Polycyclovorans	0.00632	0.00105	2.53	0.001
	GH (group 1) vs Control (group 2)
Middle	Xanthomonas	0.0127	0.00412	3.07	0.003
Middle	Acidibacter	0.0121	0.0345	3.49	0.004
Middle	Methyloglobulus	0.0267	0.0358	3.1	0.038
Middle	Bacillus	0.0127	0.00304	3.12	0.047
Middle	Amphiplicatus	0.00211	0.00815	2.92	0.038
Middle	Methylovulum	0.00321	0.000781	2.52	0.005
Middle	Phenylobacterium	0.000222	0.00243	2.48	0.04
Middle	Shewanella	3.96e-05	0.00132	2.24	0.026
	PE (goup 1) vs Control (group 2)
Middle	Xanthomonas	0.0611	0.00412	3.8	0.003
Middle	Methyloglobulus	0.0161	0.0358	3.34	0.023
	GH (group 1) vs Control (group 2)
Late	Thermomonas	0.0122	0.0218	2.63	0.007
Late	Polycyclovorans	0.0112	0.00157	2.63	0.021
Late	Pelomonas	0.0152	0.00887	2.45	0.031
	PE (goup 1) vs Control (group 2)
Late	Desulfotignum	0.0596	0.111	4.92	0.029
Late	Polycyclovorans	0.0041	0.00157	3.61	0.005
Late	Methanobrevibacter	0.00221	0.00353	2.55	0.003
Late	Longilinea	0.00201	0.000511	3.39	0.019
Late	OLB8	7.5e-05	0.00126	3.29	0.001
Late	Candidatus Stoquefichus	2.86e-05	0.0011	3.24	0.04
Late	Myxococcus	0.000736	0.00041	2.72	0.022
Late	Anaerovibrio	0	0.00019	2.49	0.019
Late	Gemmatimonas	3.57e-06	8.36e-05	2.11	0.026
Late	Candidatus Competibacter	6.79e-05	8.62e-07	2.04	0.002

## Sheet: Table S3
Supplementary Table 3. Trend analysis of differential GM during the early, middle, and late trimesters.
Differential microbial taxa	P value which compared at 3 time points in the control group	P value which compared at 3 time points in the GH group
Thermomonas	0.007	0.89
Xanthomonas	<0.001	0.003
Polycyclovorans	0.675	0.002
Pelomonas	0.586	0.227
Methanobrevibacter	0.205	0.61
Acidibacter	0.43	0.458
Methyloglobulus	0.522	0.702
Bacillus	0.078	0.345
Amphiplicatus	0.369	0.62
Methylovulum	0.817	0.218
Phenylobacterium	0.013	0.001
Shewanella	0.507	0.93

## Sheet: Table S4
Supplementary Table 4. 6 GM-HDP(PE/GH) SNP pairs for genetic association by MR analysis
SNPs	Effect Allele	Other Allele	Methanobrevibacter			PE			GH
			β	Standard Error	P value	β	Standard Error	P value	β	Standard Error	P value
rs10202904	T	G	-0.113	0.024	3.09e-06	0.0035	0.0251	0.8903	0.0195	0.0234	0.4046
rs1334944	T	C	0.115	0.026	7.61e-06	-0.0186	0.0274	0.4972	0.0052	0.0255	0.8371
rs4802933	A	G	-0.136	0.031	9.74e-06	0.041	0.0293	0.1611	-0.0393	0.0272	0.1478
rs6776814	T	C	-0.189	0.042	8.05e-06	-0.0596	0.0879	0.4977	-0.1358	0.0832	0.1025
rs76029318	T	C	0.223	0.045	1.08e-06	-0.0534	0.0512	0.2973	-0.0638	0.0482	0.186
rs894996	C	A	0.214	0.046	3.82e-06	-0.1191	0.049	0.01508	-0.0797	0.0459	0.0826399

## Sheet: Table S5
Supplementary Table 5. Reverse MR analysis from PE to the genus Methanobrevibacter by using different methods.
Methods	nSNP	β(95%CI)	P value
Inverse variance weighted	10	0.007(-0.131,0.146)	0.918
Maximum likelihood	10	0.008(-0.118,0.133)	0.902
Weighted median	10	-0.010(-0.185,0.165)	0.909
MR.RAPS	10	0.003(-0.120,0.125)	0.967

## Sheet: Table S6
Supplementary Table 6. Detailed information for genome-wide association studies involved in the present mendelian randomization study.
Variable	Consortium or study	Sample size	Journal	Year	Cohort	Nation of cohort	Number of samples
Gut microbiota	MiBioGen	18340	Nat Genet.	2021	BSPSPC	Germany	721
					CARDIAw	USA	257
					COPSAC	Denmark	380
					DanFunD16	Denmark	2396
					FGFP	Belgian	2259
					FOCUS	Germany	960
					GEM_HCE_v12	Canada	378
					GEM_HCE_v24	Canada	203
					GEM_ICHIP_HCE	Canada	662
					GenR	The Netherlands	1328
					HCHS/SOL	USA	1097
					KSCS	South Korea	811
					LLD	The Netherlands	875
					METSIM	Finland	522
					MIBS	The Netherlands	80
					NGRC	USA	77
					NTR	The Netherlands	279
					PNP	Israel	481
					POPCOL	Sweden	134
					RS3	The Netherlands	1220
					SHIP	Germany	996
					SHIP-TREND	Germany	905
					TwinsUK	UK	1205
GH	FinnGen	118990		2021	FinnGen	European	4,255 cases/114,735 controls
PE	FinnGen	118291		2021	FinnGen	European	3,556 cases/114,735 controls
